# Supplementary material for: Basonuclin-2 regulates extracellular matrix production and degradation
Source: Life Sci Alliance. 2023 Aug 3;6(10):e202301984. doi: 10.26508/lsa.202301984 (PMC10400885; doi:10.26508/lsa.202301984)
Supplement: Supplementary file 1 [file LSA-2023-01984_TableS1.xlsx]

## Sheet: Sheet1
SUPPLEMENTARY TABLE 1 - Cell Culture Conditions
Cell line	Media
MCF7	DMEM + 10% FCS
T47D	DMEM + 10% FCS
MDA-MB-361	DMEM + 10% FCS
ZR-75-1	RPMI + 10% FCS
MDA-MB-415	DMEM + 10% FCS
MDA-MB-134-VI	DMEM + 10% FCS
BT549	RPMI + 10% FCS
Hs578T	DMEM + 10% FCS
MDA-MB-231	DMEM + 10% FCS
MCF10A	DMEM 50% - Ham’s F12 50% + 10% horse serum, 20ng/ml EGF, 500ng/ml hydrocortisone, 100ng/ul cholera toxin, 10µg/ml Insulin
MDCK	DMEM + 10% FCS
MDA-MB-436	RPMI + 10% FCS, 20mM HEPES, 5µg/mL Insulin
MDA-MB-157	RPMI + 10% FCS, 20mM HEPES, 5µg/mL Insulin
CAL51	RPMI + 10% FCS, 20mM HEPES, 5µg/mL Insulin
CAL120	RPMI + 10% FCS, 20mM HEPES, 5µg/mL Insulin
SUM159T	Ham's F12+ 5% FCS, 5µg/mL insulin, 1µg/mL hydrocortisone
HMLE	HuMEC serum-free media + HuMEC supplementation kit
mesHMLE	DMEM/F12+ 5%FCS, 10 mg/mL Insulin, 20 ng/mL EGF, 0.5 mg/mL hydrocortisone
Immortalized human Fibroblasts	DMEM + 10% FCS
HEK293T	DMEM + 10% FCS
MDCK	DMEM + 10% FCS
