# Supplementary material for: Basonuclin-2 regulates extracellular matrix production and degradation
Source: Life Sci Alliance. 2023 Aug 3;6(10):e202301984. doi: 10.26508/lsa.202301984 (PMC10400885; doi:10.26508/lsa.202301984)
Supplement: Supplementary file 2 [file LSA-2023-01984_TableS2.xlsx]

## Sheet: Sheet1
SUPPLEMENTARY TABLE 2 - Oligos and gblocks used for PCR and cloning
Primer	Sequence (5'-3')
GAPDH-qF	CAGTGAGCTTCCCGTTCAG
GAPDH-qR	ACCCAGAAGACTGTGGATGG
ACTB-qF	CCTGGCACCCAGCACAA
ACTB-qR	CTTGCGCTCAGGAGGAGC
BNC2-qF	ACATGTGAATGTTTTCAGCCAGG
BNC2-qR	GCTGCGTGCTGAGCTTATCC
CDH1-qF	CCCACCACGTACAAGGGTC
CDH1-qR	CTGGGGTATTGGGGGCATC
CDH2-qF	CAACTTGCCAGAAAACTCCAGG
CDH2-qR	ATGAAACCGGGCTATCTGCTC
FN1-qF	CCATCAGCAGGAACACCTTT
FN1-qR	TGGAGGTTAGTGGGAGCATC
ZEB1-qF	TTCAAACCCATAGTGGTTGCT
ZEB1-qR	TGGGAGATACCAAACCAACTG
ZEB2-qF	CAAGAGGCGCAAACAAGCC
ZEB2-qR	GGTTGGCAATACCGTCATCC
ESRP1-qF	TGCGTTGAGGAAGCATAAAG
ESRP1-qR	ATAATGGGAGGGGTTGGAAG
COL12A1-qF	CCCTGCTCCTGTCTTCCATT
COL12A1-qR	CCATCCGTTGTAGGGTCCAC
COL5A1-qF	GCTCAAGGCCTGCATCATTG
COL5A1-qR	AGAAGAAAGGGGCGGTGATG
COL13A1-qF	AGAAGGAGAGCCGGTCAGAT
COL13A1-qR	GGGAAAGGGCTTGTATCGCT
COL15A1-qF	AGCGCCGCCTTTGTTCC
COL15A1-qR	TGCCCGTTGTTCCTCCTTG
COL5A2-qF	GGAAGCAAGACCTCTCCTCA
COL5A2-qR	TGCAGGCTATTTCTTCACCA
COL1A2-qF	TGTTGAACTTGTTGCTGAGGG
COL1A2-qR	CCGATGTCCAAAGGTGCAAT
COL3A1-qF	CGCTCTGCTTCATCCCACTA
COL3A1-qR	TGGGTTGGGGCAGTCTAATT
COL18A1-qF	GAGCGGACCCTGACAAGTT
COL18A1-qR	TCTGAGTCATCGCCTTCCTC
COL4A1-qF	CCCTTCTGCTCCACGAGG
COL4A1-qR	TCACTCCATGGCAGTCACAT
MMP25-qF	CCCTCTCAACCATCCTGGG
MMP25-qR	GCACCGAGTAGGGAGGGAT
MMP17-qF	CCAGCGACCACAAGATCGTC
MMP17-qR	GCGGGTATCCTTCCTCTACG
MMP3-qF	CTGGACTCCGACACTCTGGA
MMP3-qR	CAGGAAAGGTTCTGAAGTGACC
MMP1-qF	AAACCCCAAAAGCGTGTGAC
MMP1-qR	TGAGCTCAACTTCCGGGTAG
MMP8-qF	CAGGAAACCCCAAGTGGGAA
MMP8-qR	GCCTCTCCCTGTGAGATCCT
BNC2-3'UTR-XhoI F	TGATCACTAGTGTCCAAGGACTTGCTCAAG
BNC2-3'UTR-NotI R	CATCTGCGGCCGCATCCAAATTCCTCACCCA
BNC2-3'UTR- XhoI F	TGATCACTAGTGTCCAAGGACTTGCTCAAG
BNC2-3'UTR- Not1 R	CATCTGCGGCCGCATCCAAATTCCTCACCCA
