# Supplementary material for: Basonuclin-2 regulates extracellular matrix production and degradation
Source: Life Sci Alliance. 2023 Aug 3;6(10):e202301984. doi: 10.26508/lsa.202301984 (PMC10400885; doi:10.26508/lsa.202301984)
Supplement: Supplementary file 3 [file LSA-2023-01984_TableS3.xlsx]

## Sheet: Sheet1
SUPPLEMENTARY TABLE 3 - Small RNA sequences
Name	Sequence	Manufacturer
mirVana™ miRNA Mimic, Negative Control #1	NA	Ambion
BNC2 siRNA (1)-Sense	GACUUGUGAUCAGUGUAAATT	GenePharma
BNC2 siRNA (1)-antisense	UUUACACUGAUCACAAGUCCT
BNC2 siRNA (2)-Sense	GGAAGACAUUCUAUGACAATT	GenePharma
BNC2 siRNA (2)-antisense	UUGUCAUAGAAUGUCUUCCTT
BNC2 siRNA (3)-Sense	CCUCUGUACGAAGCCGAAATT	GenePharma
BNC2 siRNA (2)-antisense	UUUCGGCUUCGUACAGAGGTT
BNC2 siRNA (5)	CACCTGAAGATCAAACATCGA	Qiagen
BNC2 siRNA (6)	AATAACCGAGATAAAGATTTA	Qiagen
NC siRNA-Sense	UUCUCCGAACGUGUCACGUTT	GenePharma
NC siRNA-antisense	ACGUGACACGUUCGGAGAATT
NC siRNA	Proprietary	Qiagen
shNC (negative control shRNA)	GCGCGATAGCGCTAATAATTT
shBNC2 (BNC2 shRNA)	GCAUUCAUCACUUCGAAAA
