# Supplementary material for: Basonuclin-2 regulates extracellular matrix production and degradation
Source: Life Sci Alliance. 2023 Aug 3;6(10):e202301984. doi: 10.26508/lsa.202301984 (PMC10400885; doi:10.26508/lsa.202301984)
Supplement: Supplementary file 4 [file LSA-2023-01984_TableS4.xlsx]

## Sheet: Sheet1
SUPPLEMENTARY TABLE 4 - Antibodies
Antibody	Cat number	Company
Collagen I- mouse	ab88147	Abcam
Collagen V-rabbit	ab7046	Abcam
MMP 1-mouse	250750	ABBiotec
Fibronectin 1-mouse	610077	BD Transduction labs
E-cadherin	3195	Cell Signaling Technologies
BNC2-Mouse	BO132-10	US Biologicals
BNC2-Rabbit	HPA018525	Sigma
BNC2-Rabbit	A305-487A	Bethyl Laboratories
ZEB1-rabbit	sc-25388	Santa Cruz
α-Tubulin-mouse	sc-8035	Santa Cruz
Flag tag-mouse	F1804-1MG	Sigma
Cortactin-mouse	05-180	Millipore
AlexaFluor 555-mouse	A32727	Thermo Scientific
